# Supplementary material for: On the Use of the Lasso for Instrumental Variables Estimation with Some Invalid Instruments
Source: J Am Stat Assoc. 2018 Nov 13;114(527):1339–50. doi: 10.1080/01621459.2018.1498346 (PMC6817329; doi:10.1080/01621459.2018.1498346)
Supplement: Supplemental Material [file UASA_A_1498346_SM7564.zip]

Archive with 2 entries (2 files):
- UASA_A_1498346_Supplement/UASA_A_1498346_Supplement.pdf
- UASA_A_1498346_Supplement/uk_biobank_data_cleaning_nmd_170703.docx
